# Supplementary material for: Clinical and Genetic Study of a Pseudo‐Dominant Primary Ciliary Dyskinesia Pedigree: The First DNAAF1‐Associated Family Reported in Chinese Population
Source: Mol Genet Genomic Med. 2026 Jul 21;14(7):e70264. doi: 10.1002/mgg3.70264 (PMC13389227; doi:10.1002/mgg3.70264)
Supplement: Supplementary file 1 — Table S1: PCD‐related genes included in WES analysis. [file MGG3-14-e70264-s003.xlsx]

## Sheet: Supplementary Table S1
Supplementary Table S1. PCD-related genes included in WES analysis
No.	Gene	Alternative name(s)	Tentative % of PCD caused by pathogenic variants	ClinGen PCD validity classification	Mode of inheritance / notes	Distinguishing clinical features	Ciliary ultrastructure	Nasal nitric oxide levels	OMIM phenotype / reference	Source
1	CCDC39		5%	Definitive	Autosomal recessive	Situs abnormalities; decreased lung function; increased bronchiectasis; poor weight gain	IDA defects + MTD	Low	OMIM 613807	GeneReviews: Primary Ciliary Dyskinesia, Table 2 (Molecular Genetics of Primary Ciliary Dyskinesia); https://www.ncbi.nlm.nih.gov/books/NBK1122/
2	CCDC40		9%	Definitive	Autosomal recessive	Situs abnormalities; decreased lung function; increased bronchiectasis; poor weight gain	IDA defects + MTD	Low	OMIM 613808	GeneReviews: Primary Ciliary Dyskinesia, Table 2 (Molecular Genetics of Primary Ciliary Dyskinesia); https://www.ncbi.nlm.nih.gov/books/NBK1122/
3	CCDC65	DRC2	Rare	Definitive	Autosomal recessive	Situs abnormalities not reported	Normal	Low	OMIM 615504	GeneReviews: Primary Ciliary Dyskinesia, Table 2 (Molecular Genetics of Primary Ciliary Dyskinesia); https://www.ncbi.nlm.nih.gov/books/NBK1122/
4	CCDC103	DNAAF19	<2%	Definitive	Autosomal recessive	Situs abnormalities	ODA + IDA defects	Low or normal	OMIM 614679	GeneReviews: Primary Ciliary Dyskinesia, Table 2 (Molecular Genetics of Primary Ciliary Dyskinesia); https://www.ncbi.nlm.nih.gov/books/NBK1122/
5	CCNO		<3%	Definitive	Autosomal recessive	Situs abnormalities not reported	Oligocilia	Low or normal	OMIM 615872	GeneReviews: Primary Ciliary Dyskinesia, Table 2 (Molecular Genetics of Primary Ciliary Dyskinesia); https://www.ncbi.nlm.nih.gov/books/NBK1122/
6	CFAP54		Rare		Autosomal recessive	Situs abnormalities not reported	Normal	Normal	Wohlgemuth et al. 2024	GeneReviews: Primary Ciliary Dyskinesia, Table 2 (Molecular Genetics of Primary Ciliary Dyskinesia); https://www.ncbi.nlm.nih.gov/books/NBK1122/
7	CFAP57		Rare	Limited	Autosomal recessive	Situs abnormalities not reported	Normal	Low	Bustamante-Marin et al. 2020a	GeneReviews: Primary Ciliary Dyskinesia, Table 2 (Molecular Genetics of Primary Ciliary Dyskinesia); https://www.ncbi.nlm.nih.gov/books/NBK1122/
8	CFAP74		Rare	Limited	Autosomal recessive	Situs abnormalities not reported	Normal	Normal	OMIM 620197	GeneReviews: Primary Ciliary Dyskinesia, Table 2 (Molecular Genetics of Primary Ciliary Dyskinesia); https://www.ncbi.nlm.nih.gov/books/NBK1122/
9	CFAP221		Rare	Moderate	Autosomal recessive	Situs abnormalities not reported	Normal	Low or normal	Bustamante-Marin et al. 2020b	GeneReviews: Primary Ciliary Dyskinesia, Table 2 (Molecular Genetics of Primary Ciliary Dyskinesia); https://www.ncbi.nlm.nih.gov/books/NBK1122/
10	CFAP298	C21orf59; DNAAF16	Rare	Moderate	Autosomal recessive	Situs abnormalities	ODA + IDA defects	Low	OMIM 615500	GeneReviews: Primary Ciliary Dyskinesia, Table 2 (Molecular Genetics of Primary Ciliary Dyskinesia); https://www.ncbi.nlm.nih.gov/books/NBK1122/
11	CFAP300	C11orf70; DNAAF17	<2%	Definitive	Autosomal recessive	Situs abnormalities	ODA + IDA defects	Low	OMIM 618063	GeneReviews: Primary Ciliary Dyskinesia, Table 2 (Molecular Genetics of Primary Ciliary Dyskinesia); https://www.ncbi.nlm.nih.gov/books/NBK1122/
12	CLXN	ODAD5	Rare	Strong	Autosomal recessive	Situs abnormalities	Distal ODA defects	Not reported	OMIM 620642	GeneReviews: Primary Ciliary Dyskinesia, Table 2 (Molecular Genetics of Primary Ciliary Dyskinesia); https://www.ncbi.nlm.nih.gov/books/NBK1122/
13	DNAAF1	LRRC50	<2%	Definitive	Autosomal recessive	Situs abnormalities	ODA + IDA defects	Low	OMIM 613193	GeneReviews: Primary Ciliary Dyskinesia, Table 2 (Molecular Genetics of Primary Ciliary Dyskinesia); https://www.ncbi.nlm.nih.gov/books/NBK1122/
14	DNAAF2	KTU	Rare	Definitive	Autosomal recessive	Situs abnormalities	ODA + IDA defects	Low	OMIM 612518	GeneReviews: Primary Ciliary Dyskinesia, Table 2 (Molecular Genetics of Primary Ciliary Dyskinesia); https://www.ncbi.nlm.nih.gov/books/NBK1122/
15	DNAAF3		2%	Definitive	Autosomal recessive	Situs abnormalities	ODA + IDA defects	Low	OMIM 606763	GeneReviews: Primary Ciliary Dyskinesia, Table 2 (Molecular Genetics of Primary Ciliary Dyskinesia); https://www.ncbi.nlm.nih.gov/books/NBK1122/
16	DNAAF4	DYX1C1	3%	Definitive	Autosomal recessive	Situs abnormalities	ODA + IDA defects	Low	OMIM 615482	GeneReviews: Primary Ciliary Dyskinesia, Table 2 (Molecular Genetics of Primary Ciliary Dyskinesia); https://www.ncbi.nlm.nih.gov/books/NBK1122/
17	DNAAF5		Rare	Definitive	Autosomal recessive	Situs abnormalities	ODA + IDA defects	Low	OMIM 614874	GeneReviews: Primary Ciliary Dyskinesia, Table 2 (Molecular Genetics of Primary Ciliary Dyskinesia); https://www.ncbi.nlm.nih.gov/books/NBK1122/
18	DNAAF6	PIH1D3	Rare	Definitive	X-linked	Situs abnormalities; X-linked mode of inheritance	ODA + IDA defects	Low	OMIM 300991	GeneReviews: Primary Ciliary Dyskinesia, Table 2 (Molecular Genetics of Primary Ciliary Dyskinesia); https://www.ncbi.nlm.nih.gov/books/NBK1122/
19	DNAAF11	LRRC6	<4%	Definitive	Autosomal recessive	Situs abnormalities	ODA + IDA defects	Low	OMIM 614935	GeneReviews: Primary Ciliary Dyskinesia, Table 2 (Molecular Genetics of Primary Ciliary Dyskinesia); https://www.ncbi.nlm.nih.gov/books/NBK1122/
20	DNAH1		Rare	Limited	Autosomal recessive	Situs abnormalities; can present with isolated male infertility	Not defined	Not reported	OMIM 617577	GeneReviews: Primary Ciliary Dyskinesia, Table 2 (Molecular Genetics of Primary Ciliary Dyskinesia); https://www.ncbi.nlm.nih.gov/books/NBK1122/
21	DNAH5		22%	Definitive	Autosomal recessive	Situs abnormalities	ODA defects	Low	OMIM 608644	GeneReviews: Primary Ciliary Dyskinesia, Table 2 (Molecular Genetics of Primary Ciliary Dyskinesia); https://www.ncbi.nlm.nih.gov/books/NBK1122/
22	DNAH7		Rare	Limited	Autosomal recessive	Not reported	Not defined	Not reported	OMIM 620356	GeneReviews: Primary Ciliary Dyskinesia, Table 2 (Molecular Genetics of Primary Ciliary Dyskinesia); https://www.ncbi.nlm.nih.gov/books/NBK1122/
23	DNAH9		Rare	Definitive	Autosomal recessive	Situs abnormalities	Subtle ODA defects	Low or normal	OMIM 618300	GeneReviews: Primary Ciliary Dyskinesia, Table 2 (Molecular Genetics of Primary Ciliary Dyskinesia); https://www.ncbi.nlm.nih.gov/books/NBK1122/
24	DNAH10		Rare	Limited	Autosomal recessive	Situs abnormalities; can present with isolated male infertility	IDA defects + MTD	Low	Wang et al. 2023	GeneReviews: Primary Ciliary Dyskinesia, Table 2 (Molecular Genetics of Primary Ciliary Dyskinesia); https://www.ncbi.nlm.nih.gov/books/NBK1122/
25	DNAH11		11%	Definitive	Autosomal recessive	Situs abnormalities	Normal	Low	OMIM 611884	GeneReviews: Primary Ciliary Dyskinesia, Table 2 (Molecular Genetics of Primary Ciliary Dyskinesia); https://www.ncbi.nlm.nih.gov/books/NBK1122/
26	DNAI1		6%	Definitive	Autosomal recessive	Situs abnormalities	ODA defects	Low	OMIM 244400	GeneReviews: Primary Ciliary Dyskinesia, Table 2 (Molecular Genetics of Primary Ciliary Dyskinesia); https://www.ncbi.nlm.nih.gov/books/NBK1122/
27	DNAI2		<2%	Definitive	Autosomal recessive	Situs abnormalities	ODA defects	Low	OMIM 612444	GeneReviews: Primary Ciliary Dyskinesia, Table 2 (Molecular Genetics of Primary Ciliary Dyskinesia); https://www.ncbi.nlm.nih.gov/books/NBK1122/
28	DNAJB13		Rare		Autosomal recessive	Situs abnormalities not reported	Normal	Low	OMIM 617091	GeneReviews: Primary Ciliary Dyskinesia, Table 2 (Molecular Genetics of Primary Ciliary Dyskinesia); https://www.ncbi.nlm.nih.gov/books/NBK1122/
29	DNAL1		Rare	Limited	Autosomal recessive	Situs abnormalities	ODA defects	Low	OMIM 614017	GeneReviews: Primary Ciliary Dyskinesia, Table 2 (Molecular Genetics of Primary Ciliary Dyskinesia); https://www.ncbi.nlm.nih.gov/books/NBK1122/
30	DRC1	CCDC164	Rare	Definitive	Autosomal recessive	Situs abnormalities not reported	Normal	Low	OMIM 615294	GeneReviews: Primary Ciliary Dyskinesia, Table 2 (Molecular Genetics of Primary Ciliary Dyskinesia); https://www.ncbi.nlm.nih.gov/books/NBK1122/
31	FOXJ1		Rare	Strong	Autosomal dominant	Situs abnormalities; autosomal dominant mode of inheritance	Normal	Normal	OMIM 618699	GeneReviews: Primary Ciliary Dyskinesia, Table 2 (Molecular Genetics of Primary Ciliary Dyskinesia); https://www.ncbi.nlm.nih.gov/books/NBK1122/
32	GAS2L2		Rare	Moderate	Autosomal recessive	Situs abnormalities not reported	Normal	Low or normal	OMIM 618449	GeneReviews: Primary Ciliary Dyskinesia, Table 2 (Molecular Genetics of Primary Ciliary Dyskinesia); https://www.ncbi.nlm.nih.gov/books/NBK1122/
33	GAS8		Rare	Definitive	Autosomal recessive	Situs abnormalities not reported	Normal	Low or normal	OMIM 616726	GeneReviews: Primary Ciliary Dyskinesia, Table 2 (Molecular Genetics of Primary Ciliary Dyskinesia); https://www.ncbi.nlm.nih.gov/books/NBK1122/
34	HYDIN		3%	Definitive	Autosomal recessive	Situs abnormalities not reported	Normal	Low or normal	OMIM 608647	GeneReviews: Primary Ciliary Dyskinesia, Table 2 (Molecular Genetics of Primary Ciliary Dyskinesia); https://www.ncbi.nlm.nih.gov/books/NBK1122/
35	IFT74		Rare	Limited	Autosomal recessive	Situs abnormalities not reported	Oligocilia, short cilia, MTD	Low	Fassad et al. 2023	GeneReviews: Primary Ciliary Dyskinesia, Table 2 (Molecular Genetics of Primary Ciliary Dyskinesia); https://www.ncbi.nlm.nih.gov/books/NBK1122/
36	KIAA0586	TALPID3	Rare		Autosomal recessive	Situs abnormalities not reported	Shortened, decreased number of cilia with bulbous tip	Low	Taudien et al. 2024	GeneReviews: Primary Ciliary Dyskinesia, Table 2 (Molecular Genetics of Primary Ciliary Dyskinesia); https://www.ncbi.nlm.nih.gov/books/NBK1122/
37	LRRC56	DNAAF12	Rare	Moderate	Autosomal recessive	Situs abnormalities	Normal	Low or normal	OMIM 618254	GeneReviews: Primary Ciliary Dyskinesia, Table 2 (Molecular Genetics of Primary Ciliary Dyskinesia); https://www.ncbi.nlm.nih.gov/books/NBK1122/
38	MCIDAS		Rare	Definitive	Autosomal recessive	Situs abnormalities not reported	Oligocilia	Low	OMIM 618695	GeneReviews: Primary Ciliary Dyskinesia, Table 2 (Molecular Genetics of Primary Ciliary Dyskinesia); https://www.ncbi.nlm.nih.gov/books/NBK1122/
39	NEK10		Rare	Strong	Autosomal recessive	Situs abnormalities not reported	Normal; short cilia	Normal	OMIM 618781	GeneReviews: Primary Ciliary Dyskinesia, Table 2 (Molecular Genetics of Primary Ciliary Dyskinesia); https://www.ncbi.nlm.nih.gov/books/NBK1122/
40	NME5		Rare	Moderate	Autosomal recessive	Situs abnormalities not reported	CP defects	Not reported	OMIM 620032	GeneReviews: Primary Ciliary Dyskinesia, Table 2 (Molecular Genetics of Primary Ciliary Dyskinesia); https://www.ncbi.nlm.nih.gov/books/NBK1122/
41	NME8		Rare	Limited	Autosomal recessive	Situs abnormalities	ODA defects (~66% of cross sections)	Not reported	OMIM 610852	GeneReviews: Primary Ciliary Dyskinesia, Table 2 (Molecular Genetics of Primary Ciliary Dyskinesia); https://www.ncbi.nlm.nih.gov/books/NBK1122/
42	ODAD1	CCDC114	3%	Definitive	Autosomal recessive	Situs abnormalities	ODA defects	Low	OMIM 615067	GeneReviews: Primary Ciliary Dyskinesia, Table 2 (Molecular Genetics of Primary Ciliary Dyskinesia); https://www.ncbi.nlm.nih.gov/books/NBK1122/
43	ODAD2	ARMC4	1%	Definitive	Autosomal recessive	Situs abnormalities	ODA defects	Low	OMIM 615451	GeneReviews: Primary Ciliary Dyskinesia, Table 2 (Molecular Genetics of Primary Ciliary Dyskinesia); https://www.ncbi.nlm.nih.gov/books/NBK1122/
44	ODAD3	CCDC151	Rare	Definitive	Autosomal recessive	Situs abnormalities	ODA defects	Low	OMIM 616037	GeneReviews: Primary Ciliary Dyskinesia, Table 2 (Molecular Genetics of Primary Ciliary Dyskinesia); https://www.ncbi.nlm.nih.gov/books/NBK1122/
45	ODAD4	TTC25	Rare	Definitive	Autosomal recessive	Situs abnormalities	ODA defects	Low	OMIM 617092	GeneReviews: Primary Ciliary Dyskinesia, Table 2 (Molecular Genetics of Primary Ciliary Dyskinesia); https://www.ncbi.nlm.nih.gov/books/NBK1122/
46	OFD1		Rare		X-linked	Situs abnormalities; dysmorphic features; hypotonia; decreased lung function; increased bronchiectasis; poor weight gain; X-linked mode of inheritance	Normal	Low or normal	Hannah et al. 2019	GeneReviews: Primary Ciliary Dyskinesia, Table 2 (Molecular Genetics of Primary Ciliary Dyskinesia); https://www.ncbi.nlm.nih.gov/books/NBK1122/
47	RPGR		Rare		X-linked	X-linked mode of inheritance	Normal	Low or normal	OMIM 300455	GeneReviews: Primary Ciliary Dyskinesia, Table 2 (Molecular Genetics of Primary Ciliary Dyskinesia); https://www.ncbi.nlm.nih.gov/books/NBK1122/
48	RSPH1		1%	Definitive	Autosomal recessive	Situs abnormalities not reported	CP defects	Low or normal	OMIM 615481	GeneReviews: Primary Ciliary Dyskinesia, Table 2 (Molecular Genetics of Primary Ciliary Dyskinesia); https://www.ncbi.nlm.nih.gov/books/NBK1122/
49	RSPH3		Rare	Definitive	Autosomal recessive	Situs abnormalities not reported	CP defects	Low	OMIM 616481	GeneReviews: Primary Ciliary Dyskinesia, Table 2 (Molecular Genetics of Primary Ciliary Dyskinesia); https://www.ncbi.nlm.nih.gov/books/NBK1122/
50	RSPH4A		<4%	Definitive	Autosomal recessive	Situs abnormalities not reported	CP defects	Low	OMIM 612649	GeneReviews: Primary Ciliary Dyskinesia, Table 2 (Molecular Genetics of Primary Ciliary Dyskinesia); https://www.ncbi.nlm.nih.gov/books/NBK1122/
51	RSPH9		<2%	Definitive	Autosomal recessive	Situs abnormalities not reported	CP defects	Low	OMIM 612650	GeneReviews: Primary Ciliary Dyskinesia, Table 2 (Molecular Genetics of Primary Ciliary Dyskinesia); https://www.ncbi.nlm.nih.gov/books/NBK1122/
52	SPAG1		4%	Definitive	Autosomal recessive	Situs abnormalities	ODA + IDA defects	Low	OMIM 615505	GeneReviews: Primary Ciliary Dyskinesia, Table 2 (Molecular Genetics of Primary Ciliary Dyskinesia); https://www.ncbi.nlm.nih.gov/books/NBK1122/
53	SPEF2		Rare	Definitive	Autosomal recessive	Situs abnormalities not reported; can present with isolated male infertility	Normal	Low or normal	Cindrić et al. 2020	GeneReviews: Primary Ciliary Dyskinesia, Table 2 (Molecular Genetics of Primary Ciliary Dyskinesia); https://www.ncbi.nlm.nih.gov/books/NBK1122/
54	STK36		Rare	Moderate	Autosomal recessive	Situs abnormalities not reported	CP defects	Normal	OMIM 619436	GeneReviews: Primary Ciliary Dyskinesia, Table 2 (Molecular Genetics of Primary Ciliary Dyskinesia); https://www.ncbi.nlm.nih.gov/books/NBK1122/
55	TP73		Rare	Strong	Autosomal recessive	Lissencephaly; situs abnormalities not reported	Normal	Not reported	OMIM 619466	GeneReviews: Primary Ciliary Dyskinesia, Table 2 (Molecular Genetics of Primary Ciliary Dyskinesia); https://www.ncbi.nlm.nih.gov/books/NBK1122/
56	TTC12		Rare	Definitive	Autosomal recessive	Situs abnormalities	Subtle IDA defects ± MTD	Low or normal	OMIM 618801	GeneReviews: Primary Ciliary Dyskinesia, Table 2 (Molecular Genetics of Primary Ciliary Dyskinesia); https://www.ncbi.nlm.nih.gov/books/NBK1122/
57	TUBB4B		Rare		Autosomal dominant	Autosomal dominant mode of inheritance	Oligocilia, short bulbous tips	Low	Dodd et al. 2024	GeneReviews: Primary Ciliary Dyskinesia, Table 2 (Molecular Genetics of Primary Ciliary Dyskinesia); https://www.ncbi.nlm.nih.gov/books/NBK1122/
58	ZMYND10	DNAAF7	<2%	Definitive	Autosomal recessive	Situs abnormalities	ODA + IDA defects	Low	OMIM 615444	GeneReviews: Primary Ciliary Dyskinesia, Table 2 (Molecular Genetics of Primary Ciliary Dyskinesia); https://www.ncbi.nlm.nih.gov/books/NBK1122/
